# Supplementary material for: Efficacy and Safety of Bojungikgi-Tang for Persistent Allergic Rhinitis: A Randomized, Double-Blinded, Placebo-Controlled, Phase II Trial
Source: Healthcare (Basel). 2024 May 14;12(10):1017. doi: 10.3390/healthcare12101017 (PMC11120927; doi:10.3390/healthcare12101017)
Supplement: Supplementary file 1 [file healthcare-12-01017-s001.zip]

Archive with 1 entries (1 files):
- healthcare-2955125-supplementary.pdf
